# Supplementary material for: Visual fields after anti-vascular endothelial growth factor therapy for retinopathy of prematurity
Source: PLoS One. 2025 May 7;20(5):e0322941. doi: 10.1371/journal.pone.0322941 (PMC12057894; doi:10.1371/journal.pone.0322941)
Supplement: S1 File — (XLSX) [file pone.0322941.s001.xlsx]

## Sheet: Sheet1
group	case	sex 0: female 1: male	age at examination, year	logMAR VA	equivalent spherical refraction	interval between A-VEGF treatment and visual field testing, year
A-VEGF	1-R	0	6.79808	-0.176091	-1.75	6.61465
A-VEGF	1-L	0	6.79808	-0.176091	-1	6.61465
A-VEGF	2-R	1	5.5292	0.154902	-0.625	5.34033
A-VEGF	3-R	1	5.87485	0.30103	0	5.71881
A-VEGF	3-L	1	5.87485	0.39794	-1	5.71881
A-VEGF	4-R	1	4.875	-0.0791812	-0.625	4.65602
A-VEGF	4-L	1	4.875	0	-1.5	4.65602
A-VEGF	5-R	1	4.88047	0.221849	-1	4.69708
A-VEGF	5-L	1	4.88047	0.221849	-1	4.69708
A-VEGF	6-R	1	4.05257	0.154902	-1.875	3.77327
A-VEGF	6-L	1	4.05257	0.154902	-1	3.77327
A-VEGF	7-R	0	4.94069	0.154902	1.25	4.82573
A-VEGF	7-L	0	4.94069	0.154902	1.5	4.82573
control	8-R	1	6.20945	-0.0791812	0.125
control	8-L	1	6.20945	-0.0791812	0.125
control	9-R	0	5.18153	-0.0791812	-0.125
control	9-L	0	5.18153	-0.0791812	0
control	10-R	0	5.02236	-0.176091	0.5
control	10-L	0	5.02236	-0.176091	0.25
control	11-R	1	4.18165	0	-1.375
control	11-L	1	4.18165	-0.0791812	-0.625
control	12-R	0	5.59507	-0.0791812	0.625
control	12-L	0	5.59507	-0.0791812	0.625
